# Supplementary material for: Diagnosing Systemic Disorders with AI Algorithms Based on Ocular Images
Source: Healthcare (Basel). 2023 Jun 13;11(12):1739. doi: 10.3390/healthcare11121739 (PMC10298137; doi:10.3390/healthcare11121739)
Supplement: Supplementary file 1 [file healthcare-11-01739-s001.zip]

Archive with 3 entries (3 files):
- flowchart.pdf
- PRISMA.pdf
- QUADAS-2.pdf
